# Supplementary material for: Spectroscopic and Chromatographic Characterization of Two Isomeric Cathinone Derivatives: N-Butyl-Norbutylone and N-Ethylhexylone
Source: Molecules. 2025 May 16;30(10):2182. doi: 10.3390/molecules30102182 (PMC12114368; doi:10.3390/molecules30102182)
Supplement: Supplementary file 1 [file molecules-30-02182-s001.zip]

Archive with 1 entries (1 files):
- molecules-3637844-supplementary.pdf
